# Supplementary material for: Regional Microglial Response in Entorhino–Hippocampal Slice Cultures to Schaffer Collateral Lesion and Metalloproteinases Modulation
Source: Int J Mol Sci. 2024 Feb 16;25(4):2346. doi: 10.3390/ijms25042346 (PMC10889226; doi:10.3390/ijms25042346)
Supplement: Supplementary file 1 [file ijms-25-02346-s001.zip]

Archive with 1 entries (1 files):
- ijms-2845901-supplementary.pdf
